# Supplementary material for: Anti-listerial properties of chemical constituents of Eruca sativa (rocket salad): From industrial observation to in vitro activity
Source: PLoS One. 2021 Apr 27;16(4):e0250648. doi: 10.1371/journal.pone.0250648 (PMC8078797; doi:10.1371/journal.pone.0250648)
Supplement: S1 Table — (XLSX) [file pone.0250648.s004.xlsx]

## Sheet: S1 Table
S1 Table: LC-MS/MS data of compounds contained in the anti-listerial fraction isolated from Eruca sativa: Further details.
NB. Retention times in table are adjusted to retention time in preparative HPLC.
Peak	ID score [1]	RT (min)		Compound [2]	Parent ion			Δ ppm (exp.-calc.)		Fragment ions (MS/MS)							Database	Comment
		Extract	Ref. Standard		m/z mol. ion pos.	m/z mol. ion neg.	Assigned mol. formula	pos.	neg.	Experim. m/z (pos.)	Ref. Standard m/z (pos.)	Assigned mol. formula as in [1]	Experim. m/z (neg.)	Ref. Standard m/z (neg.)	Assigned mol. formula as in [1]	UV maxima (nm)
					m/z adduct pos.	m/z adduct neg.	(M)									(nm)
X1	4	4.6		unidentified	110.0089 [M+H]+					96.0287								S-pattern
										70.9808
										66.0188
										61.0094
										53.0185
										43.019
										40.4958
					125.9862 [M+H]+					110.008								D=15.9773 to 110.0089
										84.9601
										68.9802
										40.9699
					151.0358 [M+H]+					110.009								S-pattern
										66.0195
										68.9802
					167.0131 [M+H]+													D=15.9773 to 151.0358
						158.9781 [M-H]-												S-pattern
						174.9555 [M-H]-												D=15.9774 to 158.9781
						272.9591 [M-H]-												S-pattern
						288.9366 [M-H]-												D=15.9775 to 272.9591
						402.9180 [M-H]-												S-pattern
						418.8957 [M-H]-												S-pattern; D=15.9777 to 402.9180
1	1	4.8	4.78	Lysine	147.1134 [M+H]+	145.0984 [M-H]-	C6H14N2O2	-4.1	-1.03	130.084	130.086	[C6H13NO2]+		145.099			[1]
										84.0801	84.0819	[C5H10N]+		99.0925
										56.0505	56.0502	[C3H6N]+
2	1	5.14	4.97	Arginine	175.1196 [M+H]+	173.1051 [M-H]-	C6H14N4O2	3.7	-4.1	158.095	158.092	[C6H12N3O2]+	156.062	156.076			[1]
										130.097	130.096	[C5H12N3O]+	131.082	131.083
										116.072	116.07	[C5H10NO2]+	41.0297	41.0152
										70.0657	70.0664	[C4H8N]+
										60.0571	60.0569	[CH6N3]+
3	1	5.18	5.1	Serine	106.0499 [M+H]+	104.0361 [M-H]-	C3H7NO3	-0.3	-7.5	88.0379	88.0455	[C3H6NO2]+	74.0253	74.0272			[1]
										70.0264	70.0325	[C3H4NO]+
										60.0446	60.0494	[C2H6NO]+
										42.0337	42.0359	[C2H4N]+
4	1	5.31	5.28	Glutamine	147.0773 [M+H]+	145.0598 [M-H]-	C5H10N2O3	-6	14.2	130.049	130.051	[C5H8NO3]+	127.048	127.053			[1]
										84.0443	84.0458	[C4H6NO]+	109.04	109.041
										56.0502	56.0499	[C3H6N]+	74.0209	74.0244
										41.0406	41.0399	[C3H5]+	41.9974	41.9996
5	1	5.54	5.48	Choline	104.1079 [M]+	-	C5H13NO	8.7		60.0813	60.0857	[C3H10N]+	-	-			[1]
										58.0662	58.0698	[C3H8N]+
										45.0348	45.0352	[C2H5O]+
										44.0503	44.0508	[C2H6N]+
6	1	5.74	5.74	Proline	116.0707 [M+H]+	-	C5H9NO2	-0.8		70.0656	70.0663	[C4H8N]+	-	86.0212			[1]
										43.055	43.0553	[C3H7]+		68.0463
7	1	6.3	6.26	Valine	118.0863 [M+H]+	116.0725 [M-H]-	C5H11NO2	-0.4		72.0813	72.0835	[C4H10N]+	92.0245	no neg. fragments			[1]
										55.0546	55.0561	[C4H7]+	67.0521
													56.9963
8	2	6.53	6.83	Cytidine	244.0928 [M+H]+	242.0781 [M-H]-	C9H13N3O5	-0.4	-1.88	112.05	112.052	[C4H6N3O]+	-	152.044		280	[1]
					266.0750 [M+Na]+			-1		95.0228	95.0247	[C4H3N2O]+		109.041
					487.1785 [2M+H]+			-0.4		69.044	69.0436	[C3H5N2]+		81.0451
					509.1599 [2M+Na]+			-0.7						41.999
X2	4	6.79		unidentified	256.0825 [M+H]+					137.124
										124.039
										115.034
9	1	7.63	7.65	Adenine	136.0623 [M+H]+	134.0468 [M-H]-	C5H5N5	3.9	3.12	119.036	119.035	[C5H3N4]+	107.031	107.035		260	[1]
										109.052		[C4H5N4]+	92.0122	92.02
										94.0404	94.0403	[C4H4N3]+
										92.0245	92.0246	[C4H2H3]+
										67.0289	67.0294	[C3H3N2]+
10	1	7.64	7.64	Guanine	152.0574 [M+H]+	150.0419 [M-H]-	C5H5N5O	-4.7	1.56	135.03	135.03	[C5H3N4O]+	too low	133.016			[1]
										110.034	110.033	[C4H4N3O]+		108.02
										82.0409	82.0416	[C3H4N3]+		66.0091
										55.0283	55.0298	[C2H3N2]+
										43.0296	43.0287	[CH3N2]+
11	1	7.64	7.72	Methionine	150.0593 [M+H]+	-	C5H11O2S	4.8		133.03	133.033	[C5H9SO2]+	-	100.038			[1]	S-pattern
										104.052	104.054	[C4H10NS]+		46.9974
										102.055	102.055	[C4H8NO2]+
										61.0109	61.012	[C2H5S]+
										56.0493	56.0513	[C3H6N]+
12	2	8.19		Ser-Val	205.1186 [M+H]+	203.1057 [M-H]-	C8H16N2O4	1.5b	-8.22	159.113	n/a	[C7H14N2O2]+	too low	n/a			[1]
										118.086		[C5H11NO2]+
										72.0821		[C4H9N]+
										60.045		[C2H5NO]+
13	1	8.23	8.15	5-Oxoproline	130.0497 [M+H]+	128.0365 [M-H]-	C5H7NO3	-1.3	-9	84.0439	84.0502	[C4H6NO]+	too low	no neg. fragments			[1]
										56.0498	56.0521	[C3H6N]+
										41.0396	41.0407	[C3H5]+
14	2	8.66		Isoleucinea	132.1024 [M+H]+	130.0873 [M-H]-	C6H13NO2	-1.5	0.4	86.097		[C5H12N]+	too low				[1]
										69.0704		[C5H9]+
										44.0499		[C2H6N]+
										41.0403		[C3H5]+
										30.0352		[CH4N]+
15	1	8.68	8.67	Uridine	245.0779 [M+H]+	243.0643 [M-H]-	C10H16N2S2O (0.9)b	0.9 b	-4.8	169.065	fragmented [M+Na]+		200.055	200.056		262	[1]	isotope pattern superimposed
					267.0601 [M+Na]+	279.0396 [M+Cl]-		-1.8	0.7	156.026			152.034	152.034
					283.0335 [M+K]+	487.1327 [2M-H]-				113.035			110.025	110.025
								-0.2	1.7	99.0777				82.0297
										83.0858				41.9984
16	1	9.29	9.18	Leucine	132.1021 [M+H]+	130.0877 [M-H]-	C6H13NO2	-1.5	-2.67	86.0963	86.0978	[C5H12N]+	too low	no neg. fragments			[1]
										69.0734	69.0703	[C5H9]+
										44.0493	44.0522	[C2H6N]+
										30.0325	30.0344	[CH4N]+
17	1	9.59	9.57	Tyrosine	182.0814 [M+H]+	180.0686 [M-H]-	C9H11NO3	-1.3	-11	165.049	165.052	[C9H9O3]+	163.036	163.032		226, 275	[1]
										147.044	147.04	[C9H7O2]+	119.052	119.045
										136.071	136.074	[C8H10NO]+	93.0323	93.0287
										123.042	123.042	[C7H7O2]+	72.0059	72.0057
										119.048	119.048	[C8H7O]+
										91.0538	91.0538	[C7H7]+
18	1	10.11	9.75 (broad)	Tyramine	138.0922 [M+H]+	-	C8H11NO	-6.2		121.065	121.066	[C4H9O]+	-	no neg. fragments			[1]
										103.054	103.057	[C8H7]+
										93.0706	93.0723	[C7H9]+
										91.0542	91.0568	[C7H7]+
										77.0381	77.0402	[C6H5]+
19	1	11.9	11.94	Guanosine	284.0985 [M+H]+	282.0854 [M-H]-	C10H13N5O5	-1.5	-4	152.055	152.059	[C5H6N5O]+	too low	150.043		253, 276s	[1]
					306.0802 [M+Na]+	318.0619 [M+Cl]-		-2.3	-3	135.03	135.028	[C5H3N4O]+		133.014
					322.0540 [M+K]+			-2.5		110.037	110.036	[C4H4N3O]+		108.014
					589.1714 [2M+Na]+	565.1766 [2M-H]-		-2	-1	73.0274		[C3H5O2]+
			a	differentiated from leucine through fragment peak pattern (height) and co-injected standard
			[1]	Sumner, L. W., Amberg, A., Barrett, D., Beale, M. H., Beger, R., Daykin, C. A., . . . Viant, M. R. (2007). Proposed minimum reporting standards for chemical analysis Chemical Analysis Working Group (CAWG) Metabolomics Standards Initiative (MSI). Metabolomics, 3(3), 211-221. doi:10.1007/s11306-007-0082-2
			[2]	Guijas, C., Montenegro-Burke, J. R., Domingo-Almenara, X., Palermo, A., Warth, B., Hermann, G., . . . Siuzdak, G. (2018). METLIN: A Technology Platform for Identifying Knowns and Unknowns. Anal Chem, 90(5), 3156-3164. doi:10.1021/acs.analchem.7b04424
			s	shoulder

## Sheet: X1 pos
NB: Retention times in table have been adjusted to preparative HPLC retention times.

## Sheet: X1 neg
NB: Retention times in table have been adjusted to preparative HPLC retention times.
